# Supplementary material for: Deciphering the genetic structure of the Quebec founder population using genealogies
Source: Eur J Hum Genet. 2023 Apr 4;32(1):91–7. doi: 10.1038/s41431-023-01356-2 (PMC10772069; doi:10.1038/s41431-023-01356-2)
Supplement: Supplementary file 3 — Supplementary Table S1 [file 41431_2023_1356_MOESM3_ESM.xlsx]

## Sheet: table_number_ind_native_founder
Supplementary Table S1. Ancestors’ counts and genetic contribution to the contemporary subjects
This table reports the counts of ancestors in the genealogies of all contemporary subjects (Fig. 1 of the main text) and for each regional or ethnocultural group (Fig. 2 of the main text ; sample sizes for Fig. 2 can be found in the ‘count_natives’ column for each group). For these groups, a new ascending genealogy was generated starting from the group subjects only. Note that the sum of the coun…
group	interval	count_ancestors	count_founders	count_natives	GC_ancestors	GC_founders	GC_natives	count_on_Fig1	GC_on_Fig1	count_on_Fig1/count_ancestors	GC_on_Fig1/GC_ancestors
ALL	1501-1525	0	0	0	0	0	0	0	0	0	0
ALL	1526-1550	47	47	0	0.0104394	0.0104394	0	0	0	0	0
ALL	1551-1575	326	307	19	0.0935904	0.0853505	0.00823987	0	0	0	0
ALL	1576-1600	1440	1318	122	0.289096	0.22219	0.0669056	21	0.0117326	0.0145833	0.0405836
ALL	1601-1625	4064	3454	610	0.520381	0.28748	0.232901	134	0.0629067	0.0329724	0.120886
ALL	1626-1650	4283	1560	2723	0.594305	0.0645635	0.529741	965	0.274467	0.225309	0.461829
ALL	1651-1675	6983	1029	5954	0.610963	0.0289608	0.582002	5050	0.525794	0.723185	0.860599
ALL	1676-1700	9940	1329	8611	0.592415	0.0402582	0.552156	8099	0.532778	0.814789	0.899333
ALL	1701-1725	11805	623	11182	0.592265	0.033709	0.558556	10669	0.526446	0.90377	0.888869
ALL	1726-1750	12617	379	12238	0.630523	0.0364104	0.594113	11770	0.564867	0.932868	0.895871
ALL	1751-1775	11624	554	11070	0.698606	0.0616439	0.636963	10878	0.615998	0.935822	0.881753
ALL	1776-1800	9909	493	9416	0.743772	0.0439967	0.699775	9226	0.673407	0.931073	0.905394
ALL	1801-1825	7735	307	7428	0.753307	0.0314262	0.721881	7208	0.695083	0.931868	0.922709
ALL	1826-1850	5339	169	5170	0.764051	0.024765	0.739286	5025	0.71485	0.941187	0.935605
ALL	1851-1875	3510	78	3432	0.766635	0.0162124	0.750423	3346	0.729605	0.953276	0.951698
ALL	1876-1900	2139	24	2115	0.762641	0.00808271	0.754558	2064	0.735103	0.964937	0.963892
ALL	1901-1925	1210	6	1204	0.674812	0.00225564	0.672556	1180	0.657707	0.975207	0.974652
ALL	1926-1950	372	1	371	0.254135	0.00075188	0.253383	369	0.25188	0.991935	0.991124
ALL	1951-1975	68	2	66	0.0511278	0.00150376	0.0496241	66	0.0496241	0.970588	0.970588
GAC	1501-1525	0	0	0	0	0	0	0	0	0	0
GAC	1526-1550	33	33	0	0.00296261	0.00296261	0	0	0	0	0
GAC	1551-1575	271	255	16	0.0546443	0.052146	0.00249833	0	0	0	0
GAC	1576-1600	1010	909	101	0.213386	0.165565	0.0478214	16	0.00354895	0.0158416	0.0166316
GAC	1601-1625	2032	1588	444	0.561472	0.406521	0.154951	95	0.0747667	0.046752	0.133162
GAC	1626-1650	1811	398	1413	0.684805	0.10653	0.578275	587	0.448438	0.32413	0.654841
GAC	1651-1675	1944	155	1789	0.662754	0.0662663	0.596488	1566	0.559707	0.805556	0.844518
GAC	1676-1700	1629	154	1475	0.680878	0.0323692	0.648509	1406	0.626745	0.863106	0.920495
GAC	1701-1725	1207	87	1120	0.694127	0.0279363	0.666191	1060	0.642348	0.87821	0.925403
GAC	1726-1750	938	52	886	0.627447	0.0311183	0.596329	842	0.576468	0.897655	0.918752
GAC	1751-1775	815	63	752	0.766503	0.0271243	0.739379	725	0.710762	0.889571	0.927279
GAC	1776-1800	712	49	663	0.731039	0.0196629	0.711376	644	0.691889	0.904494	0.946446
GAC	1801-1825	648	37	611	0.733848	0.0287921	0.705056	587	0.687324	0.905864	0.936603
GAC	1826-1850	482	16	466	0.707163	0.0189607	0.688202	453	0.674508	0.939834	0.953823
GAC	1851-1875	342	2	340	0.730337	0.00280899	0.727528	336	0.719101	0.982456	0.984615
GAC	1876-1900	212	4	208	0.731039	0.011236	0.719803	206	0.714185	0.971698	0.976945
GAC	1901-1925	126	0	126	0.630618	0	0.630618	124	0.619382	0.984127	0.982183
GAC	1926-1950	20	0	20	0.0955056	0	0.0955056	20	0.0955056	1	1
GAC	1951-1975	1	0	1	0.00561798	0	0.00561798	1	0.00561798	1	1
GCI	1501-1525	0	0	0	0	0	0	0	0	0	0
GCI	1526-1550	35	35	0	0.00614998	0.00614998	0	0	0	0	0
GCI	1551-1575	244	229	15	0.0455552	0.039917	0.00563824	0	0	0	0
GCI	1576-1600	874	786	88	0.118959	0.0873094	0.0316497	15	0.00537906	0.0171625	0.0452178
GCI	1601-1625	1706	1310	396	0.214674	0.115008	0.0996663	86	0.0254999	0.0504103	0.118785
GCI	1626-1650	1490	303	1187	0.252482	0.0334218	0.219061	506	0.119487	0.339597	0.473248
GCI	1651-1675	1561	129	1432	0.259438	0.0169823	0.242455	1260	0.212654	0.807175	0.819672
GCI	1676-1700	1356	149	1207	0.298358	0.055041	0.243317	1148	0.2317	0.846608	0.776585
GCI	1701-1725	1018	101	917	0.318338	0.059082	0.259255	849	0.209152	0.833988	0.657013
GCI	1726-1750	849	118	731	0.390902	0.0687675	0.322134	682	0.278597	0.803298	0.712704
GCI	1751-1775	798	237	561	0.52147	0.163377	0.358092	518	0.325297	0.649123	0.623809
GCI	1776-1800	752	116	636	0.653349	0.0977146	0.555635	578	0.489404	0.768617	0.749069
GCI	1801-1825	593	90	503	0.679338	0.107509	0.571828	445	0.503265	0.750422	0.740817
GCI	1826-1850	449	46	403	0.745802	0.0788246	0.666978	365	0.590951	0.812918	0.79237
GCI	1851-1875	302	22	280	0.814832	0.0559701	0.758862	257	0.687966	0.850993	0.844305
GCI	1876-1900	175	3	172	0.754664	0.011194	0.74347	159	0.689366	0.908571	0.913473
GCI	1901-1925	93	1	92	0.608209	0.00373134	0.604478	87	0.567164	0.935484	0.932515
GCI	1926-1950	18	0	18	0.126866	0	0.126866	18	0.126866	1	1
GCI	1951-1975	0	0	0	0	0	0	0	0	0	0
GFC	1501-1525	0	0	0	0	0	0	0	0	0	0
GFC	1526-1550	39	39	0	0.0153604	0.0153604	0	0	0	0	0
GFC	1551-1575	263	245	18	0.109126	0.094862	0.0142642	0	0	0	0
GFC	1576-1600	970	872	98	0.280898	0.206961	0.0739371	17	0.0131948	0.0175258	0.0469738
GFC	1601-1625	2031	1607	424	0.494902	0.25846	0.236441	93	0.0584232	0.0457903	0.11805
GFC	1626-1650	1802	385	1417	0.580902	0.0682008	0.512702	584	0.27484	0.324084	0.473126
GFC	1651-1675	2112	215	1897	0.580439	0.0310461	0.549393	1665	0.488245	0.788352	0.841164
GFC	1676-1700	2141	243	1898	0.63835	0.0836068	0.554743	1809	0.535569	0.844932	0.83899
GFC	1701-1725	1857	153	1704	0.599217	0.0474086	0.551808	1595	0.481012	0.858912	0.802735
GFC	1726-1750	1571	90	1481	0.671996	0.0381363	0.63386	1405	0.59372	0.894335	0.883517
GFC	1751-1775	1289	143	1146	0.719243	0.0751752	0.644068	1103	0.615516	0.855702	0.855783
GFC	1776-1800	1080	88	992	0.815953	0.0389014	0.777052	945	0.736459	0.875	0.902575
GFC	1801-1825	814	33	781	0.766833	0.0183634	0.74847	748	0.726401	0.918919	0.947274
GFC	1826-1850	633	20	613	0.799936	0.0183634	0.781572	599	0.765464	0.946288	0.956907
GFC	1851-1875	443	4	439	0.818621	0.00515464	0.813466	430	0.797358	0.970655	0.974026
GFC	1876-1900	251	0	251	0.710696	0	0.710696	250	0.708119	0.996016	0.996374
GFC	1901-1925	158	0	158	0.699742	0	0.699742	157	0.697165	0.993671	0.996317
GFC	1926-1950	34	0	34	0.175258	0	0.175258	34	0.175258	1	1
GFC	1951-1975	2	0	2	0.0103093	0	0.0103093	2	0.0103093	1	1
GLO	1501-1525	0	0	0	0	0	0	0	0	0	0
GLO	1526-1550	26	26	0	0.000889738	0.000889738	0	0	0	0	0
GLO	1551-1575	224	213	11	0.0092666	0.00854148	0.000725115	0	0	0	0
GLO	1576-1600	693	608	85	0.024491	0.0179263	0.00656472	14	0.000789589	0.020202	0.0322399
GLO	1601-1625	1181	865	316	0.0499233	0.0297748	0.0201485	68	0.00615166	0.0575783	0.123222
GLO	1626-1650	997	197	800	0.0623418	0.0114609	0.050881	356	0.0301015	0.357071	0.482846
GLO	1651-1675	875	79	796	0.0642502	0.00592815	0.0583221	683	0.0487078	0.780571	0.758095
GLO	1676-1700	648	81	567	0.0790397	0.0168491	0.0621905	532	0.0568401	0.820988	0.719133
GLO	1701-1725	446	80	366	0.155714	0.088262	0.0674516	327	0.0497634	0.733184	0.319583
GLO	1726-1750	427	103	324	0.261884	0.138259	0.123625	285	0.0677542	0.667447	0.258718
GLO	1751-1775	508	224	284	0.507152	0.241087	0.266065	253	0.220566	0.498031	0.43491
GLO	1776-1800	604	208	396	0.648438	0.185849	0.462588	330	0.384353	0.546358	0.592737
GLO	1801-1825	483	67	416	0.649208	0.0764745	0.572733	342	0.484045	0.708075	0.745593
GLO	1826-1850	366	40	326	0.697403	0.0589789	0.638424	283	0.568882	0.773224	0.815715
GLO	1851-1875	261	29	232	0.691461	0.056338	0.635123	216	0.595511	0.827586	0.861235
GLO	1876-1900	174	15	159	0.762324	0.0457746	0.716549	140	0.646127	0.804598	0.847575
GLO	1901-1925	94	5	89	0.572183	0.0176056	0.554577	78	0.491197	0.829787	0.858462
GLO	1926-1950	20	0	20	0.140845	0	0.140845	18	0.126761	0.9	0.9
GLO	1951-1975	0	0	0	0	0	0	0	0	0	0
MTL	1501-1525	0	0	0	0	0	0	0	0	0	0
MTL	1526-1550	47	47	0	0.011426	0.011426	0	0	0	0	0
MTL	1551-1575	316	297	19	0.0985969	0.0904613	0.00813559	0	0	0	0
MTL	1576-1600	1429	1309	120	0.338898	0.264972	0.0739264	21	0.0119193	0.0146956	0.0351708
MTL	1601-1625	3996	3393	603	0.663818	0.40258	0.261237	134	0.0640313	0.0335335	0.0964592
MTL	1626-1650	4132	1460	2672	0.757284	0.0922091	0.665075	941	0.255041	0.227735	0.336784
MTL	1651-1675	6530	860	5670	0.81575	0.0304097	0.785341	4814	0.683699	0.737213	0.838123
MTL	1676-1700	8539	1006	7533	0.713865	0.0342398	0.679626	7101	0.64937	0.831596	0.909653
MTL	1701-1725	9026	352	8674	0.696068	0.014797	0.681271	8289	0.656988	0.918347	0.943856
MTL	1726-1750	8268	89	8179	0.7401	0.00583107	0.734269	7861	0.71081	0.950774	0.960425
MTL	1751-1775	6045	63	5982	0.754755	0.0073313	0.747424	5917	0.739824	0.978825	0.980217
MTL	1776-1800	3908	55	3853	0.757869	0.0103601	0.747509	3831	0.743716	0.980297	0.981325
MTL	1801-1825	2412	36	2376	0.783571	0.00934103	0.77423	2357	0.767663	0.977197	0.979698
MTL	1826-1850	1411	36	1390	0.796649	0.0106431	0.786005	1379	0.780118	0.977321	0.97925
MTL	1851-1875	801	36	789	0.778533	0.0117754	0.766757	781	0.760417	0.975031	0.976731
MTL	1876-1900	453	36	453	0.750453	0	0.750453	448	0.740489	0.988962	0.986723
MTL	1901-1925	259	36	259	0.683877	0	0.683877	259	0.683877	1	1
MTL	1926-1950	89	36	88	0.311594	0.00362319	0.307971	88	0.307971	0.988764	0.988372
MTL	1951-1975	7	36	7	0.0253623	0	0.0253623	7	0.0253623	1	1
NSH	1501-1525	0	36	0	0	0	0	0	0	0	0
NSH	1526-1550	35	36	0	0.012269	0.012269	0	0	0	0	0
NSH	1551-1575	262	36	15	0.119444	0.110254	0.00918904	0	0	0	0
NSH	1576-1600	1011	36	99	0.370512	0.288398	0.0821134	15	0.016087	0.0148368	0.0434183
NSH	1601-1625	2174	36	443	0.5911	0.292206	0.298894	97	0.0762712	0.0446182	0.129033
NSH	1626-1650	1939	36	1541	0.676597	0.0627987	0.613798	641	0.328657	0.330583	0.485751
NSH	1651-1675	2246	36	2052	0.692726	0.0297124	0.663013	1809	0.610731	0.805432	0.881634
NSH	1676-1700	2094	36	1893	0.680648	0.0396339	0.641015	1808	0.620652	0.863419	0.911854
NSH	1701-1725	1769	36	1655	0.660385	0.028071	0.632314	1575	0.602903	0.890334	0.912957
NSH	1726-1750	1582	36	1513	0.710397	0.0269282	0.683469	1452	0.658037	0.917826	0.926294
NSH	1751-1775	1211	36	1153	0.712205	0.0237907	0.688414	1125	0.667636	0.928984	0.937422
NSH	1776-1800	865	36	834	0.756836	0.0212766	0.735559	817	0.725918	0.944509	0.959149
NSH	1801-1825	618	36	582	0.779754	0.0274269	0.752327	567	0.739029	0.917476	0.947772
NSH	1826-1850	424	36	402	0.818152	0.0319149	0.786237	388	0.765625	0.915094	0.935798
NSH	1851-1875	269	36	269	0.8125	0	0.8125	256	0.780585	0.951673	0.96072
NSH	1876-1900	151	36	150	0.820479	0.00531915	0.81516	146	0.799202	0.966887	0.974068
NSH	1901-1925	81	36	81	0.664894	0	0.664894	79	0.648936	0.975309	0.976
NSH	1926-1950	23	36	23	0.234043	0	0.234043	23	0.234043	1	1
NSH	1951-1975	3	36	3	0.0319149	0	0.0319149	3	0.0319149	1	1
QUE	1501-1525	0	36	0	0	0	0	0	0	0	0
QUE	1526-1550	37	36	0	0.0168719	0.0168719	0	0	0	0	0
QUE	1551-1575	290	36	17	0.140565	0.127604	0.0129608	0	0	0	0
QUE	1576-1600	1198	36	108	0.440607	0.338487	0.10212	18	0.0193525	0.015025	0.0439224
QUE	1601-1625	2908	36	520	0.723424	0.368901	0.354524	115	0.0893433	0.0395461	0.1235
QUE	1626-1650	2605	36	1980	0.792065	0.0532558	0.73881	745	0.349901	0.285988	0.441757
QUE	1651-1675	3349	36	3070	0.806463	0.0216099	0.784853	2686	0.718387	0.80203	0.890788
QUE	1676-1700	3548	36	3296	0.742944	0.023019	0.719925	3168	0.700875	0.892897	0.943375
QUE	1701-1725	3320	36	3245	0.723431	0.00772879	0.715702	3133	0.698556	0.943675	0.965616
QUE	1726-1750	2876	36	2845	0.78245	0.00703125	0.775419	2788	0.76596	0.969402	0.978925
QUE	1751-1775	2089	36	2058	0.736272	0.00714286	0.729129	2041	0.723661	0.977022	0.982871
QUE	1776-1800	1493	36	1462	0.771931	0.0125	0.759431	1449	0.752734	0.970529	0.975132
QUE	1801-1825	954	36	935	0.802121	0.0122768	0.789844	914	0.772656	0.958071	0.963267
QUE	1826-1850	558	36	556	0.772768	0.00357143	0.769196	544	0.751339	0.97491	0.97227
QUE	1851-1875	323	36	323	0.733482	0	0.733482	316	0.716518	0.978328	0.976872
QUE	1876-1900	202	36	202	0.802679	0	0.802679	198	0.786607	0.980198	0.979978
QUE	1901-1925	106	36	106	0.692857	0	0.692857	105	0.685714	0.990566	0.989691
QUE	1926-1950	17	36	17	0.117857	0	0.117857	17	0.117857	1	1
QUE	1951-1975	1	36	1	0.00714286	0	0.00714286	1	0.00714286	1	1
SAG	1501-1525	0	36	0	0	0	0	0	0	0	0
SAG	1526-1550	41	36	0	0.0160338	0.0160338	0	0	0	0	0
SAG	1551-1575	293	36	17	0.163013	0.151589	0.0114237	0	0	0	0
SAG	1576-1600	1348	36	114	0.47996	0.372193	0.107767	21	0.0236547	0.0155786	0.0492847
SAG	1601-1625	3477	36	574	0.699081	0.29059	0.408492	123	0.101061	0.0353753	0.144563
SAG	1626-1650	3242	36	2334	0.753781	0.0509395	0.702842	837	0.356649	0.258174	0.473147
SAG	1651-1675	4283	36	3934	0.784588	0.0195965	0.764991	3392	0.714316	0.791968	0.910435
SAG	1676-1700	4367	36	3946	0.736347	0.0313692	0.704977	3771	0.687936	0.863522	0.934255
SAG	1701-1725	3849	36	3699	0.742267	0.0140012	0.728266	3519	0.707133	0.914263	0.952667
SAG	1726-1750	3290	36	3219	0.734807	0.00881177	0.725995	3113	0.704965	0.946201	0.959388
SAG	1751-1775	2777	36	2727	0.772938	0.00690407	0.766034	2685	0.756859	0.966871	0.979197
SAG	1776-1800	2386	36	2344	0.772007	0.00799419	0.764013	2327	0.759062	0.975272	0.983232
SAG	1801-1825	1920	36	1897	0.79901	0.00563227	0.793378	1879	0.787836	0.978646	0.986016
SAG	1826-1850	1277	36	1267	0.762718	0.00363372	0.759084	1258	0.75436	0.985121	0.989042
SAG	1851-1875	812	36	803	0.752907	0.00763081	0.745276	796	0.740552	0.980296	0.983591
SAG	1876-1900	524	36	523	0.81577	0.00145349	0.814317	520	0.810683	0.992366	0.993764
SAG	1901-1925	293	36	293	0.805233	0	0.805233	291	0.800872	0.993174	0.994585
SAG	1926-1950	151	36	151	0.729651	0	0.729651	151	0.729651	1	1
SAG	1951-1975	54	36	52	0.313953	0.0116279	0.302326	52	0.302326	0.962963	0.962963
